# Supplementary material for: Intranasal Transplantation of Microbiota Derived from Parkinson’s Disease Mice Induced Astrocyte Activation and Neurodegenerative Pathology from Nose to Brain
Source: Brain Sci. 2025 Apr 23;15(5):433. doi: 10.3390/brainsci15050433 (PMC12109703; doi:10.3390/brainsci15050433)
Supplement: Supplementary file 1 [file brainsci-15-00433-s001.zip]

Archive with 1 entries (1 files):
- brainsci-3574752-supplementary.pdf
